# Supplementary material for: Asparagine drives immune evasion in bladder cancer via RIG-I stability and type I IFN signaling
Source: J Clin Invest. 2025 Feb 18;135(8):e186648. doi: 10.1172/JCI186648 (PMC11996873; doi:10.1172/JCI186648)
Supplement: Supporting data values [file jci-135-186648-s082.xlsx]

## Sheet: Figure 1A
Tumor weight (mg)
	scramble						shASNS#1						shASNS#2
	801	823	470	425	631	516	595	810	532	420	435	645	536	801	783	488	417	440

## Sheet: Figure 1B
Tumor weight (mg)
	scramble						shASNS#1						shASNS#2
	1174	1058	824	715	700	545	1063	1100	893	778	598	569	1175	945	723	917	886	563

## Sheet: Figure 1C
tumor volume (mm3)		scramble						shAsns#1						shAsns#2
	0day	0	0	0	0	0	0	0	0	0	0	0	0	0	0	0	0	0	0
	7day	89	67	90	96	83	74	34	22	36	40	19	30	23	25	29	34	38	30
	10day	137	113	159	143	198	183	50	42	33	20	16	39	18	29	33	40	49	52
	13day	320	434	345	389	403	379	189	265	143	204	166	158	134	129	230	153	148	173
	16day	530	495	634	593	473	672	245	198	356	279	298	330	256	302	234	194	247	273
	19day	890	621	723	699	710	804	321	243	401	304	384	432	290	357	288	320	370	232
	22day	985	849	745	1120	899	937	624	492	502	552	593	399	503	297	449	634	560	489
tumor weight (mg)		scramble						shAsns#1						shAsns#2
		652	923	580	743	836	712	631	328	362	328	489	349	386	315	311	266	472	642

## Sheet: Figure 1D
tumor volume (mm3)		scramble						shAsns#1						shAsns#2
	0day	0	0	0	0	0	0	0	0	0	0	0	0	0	0	0	0	0	0
	4day	103	88	123	68	83	96	108	56	35	68	89	72	78	93	123	69	84	36
	8day	245	213	178	198	204	183	134	178	101	95	83	142	120	89	145	178	112	143
	12day	349	420	362	395	435	312	243	297	176	254	190	266	168	223	267	112	198	173
	16day	834	797	803	629	668	763	463	390	356	434	401	525	224	346	340	235	276	305
	20day	1193	992	893	938	1012	1048	782	548	567	623	698	701	683	580	610	598	567	452
	24day	1620	1483	1268	1578	1514	1379	935	772	610	720	882	758	840	725	530	694	767	623
tumor weight (mg)		scramble						shAsns#1						shAsns#2
		984	1186	1094	1325	1047	1212	498	623	768	574	759	792	789	721	628	657	387	588

## Sheet: Figure 1E
tumor volume (mm3)		PBS						Asn
	0day	0	0	0	0	0	0	0	0	0	0	0	0
	4day	120	78	83	103	93	72	102	89	69	98	87	113
	6day	291	195	213	239	159	193	256	146	218	198	167	151
	8day	432	396	512	312	485	402	314	423	412	378	298	457
	10day	876	765	687	765	698	986	789	976	1043	876	812	743
tumor weight (mg)		PBS						Asn
		921	856	812	560	632	723	821	902	710	535	542	623

## Sheet: Figure 1F
		PBS						Asn
tumor volume (mm3)	0day	0	0	0	0	0	0	0	0	0	0	0	0
	4day	98	72	84	61	97	65	57	87	98	104	86	123
	7day	184	254	214	239	315	272	213	176	201	157	276	212
	10day	534	434	765	498	485	432	432	321	378	476	534	457
	13day	1342	1243	1094	997	1154	974	976	798	1254	1103	876	985
tumor weight (mg)		PBS						Asn
		812	719	638	490	521	430	510	638	490	743	567	390

## Sheet: Figure 1G
tumor volume (mm3)		PBS						Asn
	0day	0	0	0	0	0	0	0	0	0	0	0	0
	4day	54	23	65	51	45	72	34	56	56	63	80	71
	8day	112	67	78	90	82	123	134	178	200	112	167	151
	12day	187	200	134	178	198	223	324	451	335	310	378	401
	16day	345	398	365	301	256	371	476	498	587	510	543	403
	20day	498	645	603	437	576	480	789	711	859	956	756
tumor weight (mg)		PBS						Asn
		491	389	498	404	654	546	1066	725	721	847	768

## Sheet: Figure 1H
tumor volume (mm3)		PBS						Asn
	0day	0	0	0	0	0	0	0	0	0	0	0	0
	4day	54	23	65	51	45	72	74	56	46	90	102	87
	8day	143	90	132	85	121	123	143	231	236	156	184	193
	12day	231	204	156	182	154	273	425	512	425	429	312	401
	16day	465	294	423	356	431	391	745	823	634	534	612	734
	20day	776	623	613	554	710	674	983	1204	1302	1192	1035	1183
tumor weight (mg)		PBS						Asn
		623	832	732	512	654	612	1192	1325	1024	1242	1102	1075

## Sheet: Figure 2A
MB49				MBT2
CD45+ CD8+ (%)				CD45+ CD8+ (%)
scramble	shAsns#1	shAsns#2		scramble	shAsns#1	shAsns#2
31.64	36.59	42.79		7.76	10.16	19.4
29.16	50.82	49.06		6.95	15.94	19.38
25.78	46.73	47.19		8.73	12.41	9.35
45.53	52.28	51.68		10.89	16.52	12.52
36.73	48.55	52.42		8.58	18.41	13.67
42.15	60.9	61.13		2.7	9.38	9.54

## Sheet: Figure 2B
CD8+ (%)
scramble	shAsns#1	shAsns#2
1	1.78	1.48
0.83	2.32	2.21
0.67	1.44	1.96
0.94	1.95	1.64
1.45	2.05	1.83
1.32	1.56	1.73

[truncated: 77 more sheets: Figure 2C, Figure 2D, Figure 2E, Figure 2F, Figure 2G, Figure 2H, Figure 2I, Figure 3D, Figure 3F, Figure 3G, Figure 3H, Figure 3I, Figure 3J, Figure 3K, Figure 3P, Figure 4A, Figure 4B, Figure 4C, Figure 4D, Figure 4E …]
